# Supplementary material for: Treatment of digital dermatitis using salicylic acid in European bison (Bison bonasus) reveals promising results
Source: Front Vet Sci. 2022 Dec 1;9:1012226. doi: 10.3389/fvets.2022.1012226 (PMC9751400; doi:10.3389/fvets.2022.1012226)
Supplement: Supplementary file 1 [file Table_1.XLSX]

## Sheet: Data Sheet 
					Before Treatment (B1)													After Treatment (B2)
Animal No.	Sex	Date of birth	Age (mo.) at B1	1Limb	Date sampling B1	2Macroscopical score	3Dermatitis / keratinolysis score	4Amount of spirochetes	5TT PCR	5B-Actin PCR	6Amplicon analysis: best hit (%) (GenBank accession no.)	DNA Sequence	7FISH	8TEM	D. nodosus PCR	F. necrophorum PCR	P. levii PCR	Date sampling B2	2Macroscopical score	3Dermatitis / keratinolysis score	4Amount of spirochetes	5TT PCR	5B-Actin PCR	6Amplicon analysis: best hit (%) (GenBank accession no.)	DNA Sequence	7FISH	8TEM	D. nodosus PCR	F. necrophorum PCR	P. levii PCR
1	f	2018-12-27	29	LF	2021-06-01	1/1	2/0	0	+	x	Treponema phylotype PN-20 (98.00%) (GQ424185)	TTGGGCGTAAAGGGTATGCAGGCGGTTAGTCAAGCCCGATGTGAAATTCTCAAGCTCAACTTGASAACTGCATTAGGAACTGGTTAACTTGAATCACGAAGGGGAAACTGGAATTCCAGGTGTAGGGGTGGAATCTGTAGATATCTGGAAGAATACCGGTGGCGAAGGCGAGTTTCTGGTCGATGATTGACGCTGAGGTACRAAAGTGTGGGGAGCAAACAGGATTAGATGCCCTGGTAGTCCACACTGTAAACGATGTACACTAGATGTTGGTRCAAGAGTATCAGCATTGAAGCAAACGTGMTAAGTGTACCGCCTGGGGAGTATGCCGGCAACGGTGAAACTCAAAGGAATTGACGGGGGCCCACACAAGCGGTGGAGCATGTGGTTTAATTCGAG…	3	x	-	-	-	2021-06-15	0/0	1/0	0	-	+	x	x	0	x	-	-	-
1	f	2018-12-27	29	RF	2021-06-01	0/0	1/0	0	+	x	n.a.	x	0	x	-	-	-	2021-06-15	0/0	1/0	0	-	+	x	x	0	x	-	-	-
1	f	2018-12-27	29	LH	2021-06-01	0/0	1/0	0	+	x	Treponema phylotype PN-20 (98.99%) (GQ424185)	GGGGTTGCGCTCGTTGCGGGACTTAACCCAACACCTCACGGCACGAGCTGACGACAGCCATGCAGCACCTGTCAAAAACCGTGTAAACACGCTACMATATCTCTATMGYATYGCTTTTGATGTCAAACCCAGGTAAGGTTCCTCGCGTATCCTCGAATTAAACCACATGCTCCACCGCTTGTGTGGGCCCCCGTCAATTCCTTTGAGTTTCACCGTTGCCGGCATACTCCCCAGGCGGTACACTTAKCACGTTTGCTTCAATGCTGATACTCTTGYACCAACATCTAGTGTACATCGTTTACAGTGTGGACTACCAGGGCATCTAATCCTGTTTGCTCCCCACACTTTCGTACCTCAGCGTCAATCATCGACCAGAAACTCGCCTTCGCCACCGGTATT…	3	x	-	-	-	2021-06-15	0/0	1/0	0	-	+	x	x	0	x	-	-	-
1	f	2018-12-27	29	RH	2021-06-01	1/1	1/0	0	+	x	Treponema phylotype PN-20 (97.85%) (GQ424185)	AGGGGTTGCGCTCGTTGCGGGACTTAACCCAACACCTCACGGCACGAGCTGACGACAGCCATGCAGCACCTGTCAAAAACCGTGTAAACACRCTACCATATCTCTATAGYATTGCTTTTGATGTCAAACCCAGGTAAGGTTCCTCGCGTATCCTCGAATTAAACCACATGCTCCACCGCTTGTGTGGGCCCCCGTCAATTCCTTTGAGTTTCACCGTTGCCGRCATACTCCCCAGGCGGTACACTTAKCACGTTTGCTTCAATGCTGATACTCTTGYACCAACATCTAGTGTACATCGTTTACAGTGTGGACTACCAGGGCATCTAATCCTGTTTGCTCCCCACACTTTCGTACCTCAGCGTCAATCATCGACCAGAAACTCGCCTTCGCCACCGGTAT…	3	x	-	-	-	2021-06-15	0/0	1/0	0	-	+	x	x	0	x	-	-	-
2	m	2019-05-26	24	LF	2021-06-01	0/0	1/0	0	-	+	x	x	0	x	-	-	-	2021-06-15	0/0	1/0	0	-	+	x	x	0	x	-	-	-
2	m	2019-05-26	24	RF	2021-06-01	1/1	1/0	0	-	+	x	x	0	x	-	-	-	2021-06-15	0/0	2/0	0	-	+	x	x	0	x	-	-	-
2	m	2019-05-26	24	LH	2021-06-01	1/2	1/0	0	+	x	Treponema phylotype PN-20 (98.97%) (GQ424185)	AGGGGTTGCGCTCGTTGCGGGACTTAACCCAACACCTCACGGCACGAGCTGACGACAGCCATGCAGCACCTGTCAAAAACCGTGTAAACACGCTACMATATCTCTATMGYATYGCTTTTGATGTCAAACCCAGGTAAGGTTCCTCGCGTATCCTCGAATTAAACCACATGCTCCACCGCTTGTGTGGGCCCCCGTCAATTCCTTTGAGTTTCACCGTTGCCGGCATACTCCCCAGGCGGTACACTTATCACGTTTGCTTCAATGCTGATACTCTTGYACCAACATCTAGTGTACATCGTTTACAGTGTGGACTACCAGGGCATCTAATCCTGTTTGCTCCCCACACTTTCGTACCTCAGCGTCAATCATCGACCAGAAACTCGCCTTCGCCACCGGTAT…	2	x	-	-	-	2021-06-15	0/0	1/0	0	-	+	x	x	0	x	-	-	-
2	m	2019-05-26	24	RH	2021-06-01	2/2	0/0	0	+	x	Treponema phylotype PN-20 (98.91%) (GQ424185)	AGGGGTTGCGCTCGTTGCGGGACTTAACCCAACACCTCACGGCACGAGCTGACGACAGCCATGCAGCACCTGTCAAAAACCGTGTAAACACGCTACCATATCTCTATMGYATYGCTTTTGATGTCAAACCCAGGTAAGGTTCCTCGCGTATCCTCGAATTAAACCACATGCTCCACCGCTTGTGTGGGCCCCCGTCAATTCCTTTGAGTTTCACCGTTGCCGGCATACTCCCCAGGCGGTACACTTATCACGTTTGCTTCAATGCTGATACTCTTGYACCAACATCTAGTGTACATCGTTTACAGTGTGGACTACCAGGGCATCTAATCCTGTTTGCTCCCCACACTTTCGTACCTCAGCGTCAATCATCGACCAGAAACTCGCCTTCGCCACCGGTAT…	2	x	-	-	-	2021-06-15	0/0	2/0	0	-	+	x	x	0	x	-	-	-
3	f	2020-06-01	15	LF	2021-08-24	0/0	1/0	0	+	x	10Treponema phylotype PT3 (99.29%) (AM942447)	TGCAAACCCGATGTGAAATTCTCAAGCTTAACTTGAGAACTGCATTAGGAACTGGTTAACTTGAATCACGAAGGGGAAAC TGGAATTCCAGGTGTAGGGGTGGCAATCTGTAGATATCTGGAAGAATACCGGTGGCGAAGGCGAGTTTCTGGTCGATGAT TGACGCTGAGGTACGAAAGTGTGGGGAGCAAACAGGATTAGATGCCCTGGTAGTCCGCACTGTAAACGATGTACACTAGA TGTTGGTGCAAGAGTATCATCATTGAAGCAAACGTGATAAGTGTACCGCCTGGGGAGTATGCCGGCAACGGTGAAACTCA AAGGAATTGACGGGGGCCCACACAAGCGGTGGAGCATGTGGTTTAATTCGAGGATACGCGAGGAACCTTACCTGG…	0	x	-	-	-	2021-09-07	0/0	1/0	0	-	+	x	x	0	x	-	-	-
3	f	2020-06-01	15	RF	2021-08-24	1/1	2/0	0	+	x	n.a.	x	0	x	-	-	-	2021-09-07	0/0	1/0	0	-	+	x	x	0	x	-	-	-
3	f	2020-06-01	15	LH	2021-08-24	2/2	2/2	1	+	x	Treponema phylotype PN-20 (99.09%) (GQ424185)	GGGCGTAAAGGGTATGCAGGCGGTTAGTCAAGCCCGATGTGAAATTCTCAAGCTCAACTTGAGAACTGCATTAGGAACTGGTTAACTTGAATCACGAAGGGGAAACTGGAATTCCAGGTGTAGGGGTGGAATCTGTAGATATCTGGAAGAATACCGGTGGCGAAGGCGAGTTTCTGGTCGATGATTGACGCTGAGGTACGAAAGTGTGGGGAGCAAACAGGATTAGATGCCCTGGTAGTCCACACTGTAAACGATGTACACTAGATGTTGGTGCAAGAGTATCAGCATTGAAGCAAACGTGCTAAGTGTACCGCCTGGGGAGTATGCCGGCAACGGTGAAACTCAAAGGAATTGACGGGGGCCCACACAAGCGGTGGAGCATGTGGTTTAATTCGAGGA…	3	x	-	-	-	2021-09-07	0/0	0/0	0	-	+	x	x	0	x	-	-	-
3	f	2020-06-01	15	RH	2021-08-24	2/2	2/1	0	+	x	Treponema phylotype PN-20 (100.00%) (GQ424185)	GGGCGTAAAGGGTATGCAGGCGGTTAGTCAAGCCCGATGTGAAATTCTCAAGCTCAACTTGAGAACTGCATTAGGAACTGGTTAACTTGAATCACGAAGGGGAAACTGGAATTCCAGGTGTAGGGGTGGAATCTGTAGATATCTGGAAGAATACCGGTGGCGAAGGCGAGTTTCTGGTCGATGATTGACGCTGAGGTACGAAAGTGTGGGGAGCAAACAGGATTAGATGCCCTGGTAGTCCACACTGTAAACGATGTACACTAGATGTTGGTGCAAGAGTATCAGCATTGAAGCAAACGTGCTAAGTGTACCGCCTGGGGAGTATGCCGGCAACGGTGAAACTCAAAGGAATTGACGGGGGCCCACACAAGCGGTGGAGCATGTGGTTTAATTCGAGGA…	3	x	-	-	-	2021-09-07	0/0	0/0	0	-	+	x	x	0	x	-	-	-
4	m	2019-09-05	24	LF	2021-08-24	1/1	0/0	0	-	+	x	x	0	x	-	-	-	2021-09-07	0/0	0/0	0	-	+	x	x	0	x	-	-	-
4	m	2019-09-05	24	RF	2021-08-24	2/2	0/0	0	+	x	10Treponema phylotype PN-20 (99.56%) (GQ424185)	AAGGTTCCTCGCGTATCCTCGAATTAAACCACATGCTCCACCGCTTGTGTGGGCCCCCGTCAATTCCTTTGAGTTTCACC GTTGCCGGCATACTCCCCAGGCGGTACACTTACCACGTTTGCTTCAATGCTGATACTCTTGCACCAACATCTAGTGTACA TCGTTTACAGTGTGGACTACCAGGGCATCTAATCCTGTTTGCTCCCCACACTTTCGTACCTCGGCGTCAATCATCGACCA GAAACTCGCCTTCGCCACCGGTATTCTTCCAGATATCTACAGATTCCACCCCTACACCTGGAATTCCAGTTTCCCCTTCG TGATTCAAGTTAACCAGTTCCTAATGCAGTTCTCAAGTTGAGCTTGAGAATTTCACATCGGGCTTGACTAACCGC…	0	x	-	-	-	2021-09-07	0/0	0/0	0	-	+	x	x	0	x	-	-	-
4	m	2019-09-05	24	LH	2021-08-24	2/2	1/0	0	+	x	10Treponema phylotype PN-20 (99.15%) (GQ424185)	AAAGTTAAGGGGTTGCGCTCGTTGCGGGACTTAACCCAACACCTCACGGCACGAGCTGACGACAGCCATGCAGCACCTGTCAAAAACCGTGTAAACACGCTACCATATCTCTATAGTATTGCTTTTGATGTCAAACCCAGGTAAGGTTCCTCGCGTATCCTCGAATTAAACCACATGCTCCACCGCTTGTGTGGGCCCCCGTCAATTCCTTTGAGTTTCACCGTTGCCGGCATACTCCCCAGGCGGTACACTTATCACGTTTGCTTCAATGCTGATACTCTTGTACCAACATCTAGTGTACATCGTTTACAGTGTGGACTACCAGGGCATCTAATCCTGTTTGCTCCCCACACTTTCGTACCTCAGCGTCAATCATCGACCAGAAACTCGCCTTCGCCA…	2	x	-	-	-	2021-09-07	0/0	0/0	0	-	+	x	x	0	x	-	-	-
4	m	2019-09-05	24	RH	2021-08-24	2/2	1/1	2	+	x	Treponema phylotype PN-20 (99.64%) (GQ424185)	CAGTAATTATTGGGCGTAAAGGGTATGCAGGCGGTTAGTCAAGCCCGATGTGAAATTCTCAAGCTCAACTTGAGAACTGCATTAGGAACTGGTTAACTTGAATCACGAAGGGGAAACTGGAATTCCAGGTGTAGGGGTGGAATCTGTAGATATCTGGAAGAATACCGGTGGCGAAGGCGAGTTTCTGGTCGATGATTGACGCTGAGGTACGAAAGTGTGGGGAGCAAACAGGATTAGATGCCCTGGTAGTCCACACTGTAAACGATGTACACTAGATGTTGGTGCAAGAGTATCAGCATTGAAGCAAACGTGCTAAGTGTACCGCCTGGGGAGTATGCCGGCAACGGTGAAACTCAAAGGAATTGACGGGGGCCCACACAAGCGGTGGAGCATGTGGTT…	3	x	-	-	-	2021-09-07	0/0	0/0	0	-	+	x	x	0	x	-	-	-
5	m	2020-07-03	16	LF	2021-11-14	1/1	1/0	9n.a.	+	x	Treponema phylotype PT3 (99.76%) (AM942447)	TAAGGTTCCTCGCGTATCCTCGAATTAAACCACATGCTCCACCGCTTGTGTGGGCCCCCGTCAATTCCTTTGAGTTTCACCGTTGCCGGCATACTCCCCAGGCGGTACACTTATCACGTTTGCTTCAATGCTGATACTCTTGCACCAACATCTAGTGTACATCGTTTACTGTGCGGACTACCAGGGCATCTAATCCTGTTTGCTCCCCACACTTTCGTACCTCAGCGTCAATCATCGACCAGAAACTCGCCTTCGCCACCGGTATTCTTCCAGATATCTACAGATTCCACCCCTACACCTGGAATTCCAGTTTCCCCTTCGTGATTCAAGTTAACCAGTTCCTAATGCAGTTCTCAAGTTAAGCTTGAGAATTTCACATCGGGCTTGATTAACAGCCTG…	n.a.	spirochetes	-	-	-	2021-12-07	0/0	0/0	0	-	+	x	x	0	no spirochetes	-	-	-
5	m	2020-07-03	16	RF	2021-11-14	1/1	1/0	2	+	x	Treponema phylotype PT3 (99.81%) (AM942447)	TAAGGTTCCTCGCGTATCCTCGAATTAAACCACATGCTCCACCGCTTGTGTGGGCCCCCGTCAATTCCTTTGAGTTTCACCGTTGCCGGCATACTCCCCAGGCGGTACACTTATCACGTTTGCTTCAATGCTGATACTCTTGCACCAACATCTAGTGTACATCGTTTACTGTGCGGACTACCAGGGCATCTAATCCTGTTTGCTCCCCACACTTTCGTACCTCAGCGTCAATCATCGACCAGAAACTCGCCTTCGCCACCGGTATTCTTCCAGATATCTACAGATTCCACCCCTACACCTGGAATTCCAGTTTCCCCTTCGTGATTCAAGTTAACCAGTTCCTAATGCAGTTCTCAAGTTAAGCTTGAGAATTTCACATCGGGCTTGATTAACAGCCTG…	2	no spirochetes	-	-	-	2021-12-07	0/0	1/0	0	-	+	x	x	0	no spirochetes	-	-	-
5	m	2020-07-03	16	LH	2021-11-14	0/0	1/0	0	+	x	Treponema phylotype PT3 (99.18%) (AM942447)	GCGCTCGTTGCGGGACTTAACCCAACACCTCACGGCACGAGCTGACGACAGCCATGCAGCACCTGTCAAAAACCGTGTAAACACGCTACCATATCTCTATAGTATTGCTTTTGATGTCAAACCCAGGTAAGGTTCCTCGCGTATCCTCGAATTAAACCACATGCTCCACCGCTTGTGTGGGCCCCCGTCAATTCCTTTGAGTTTCACCGTTGCCGGCATACTCCCCAGGCGGTACACTTATCACGTTTGCTTCAATGCTGATACTCTTGTACCAACATCTAGTGTACATCGTTTACAGTGTGGACTACCAGGGCATCTAATCCTGTTTGCTCCCCACACTTTCGTACCTCAGCGTCAATCATCGACCAGAAACTCGCCTTCGCCACCGGTATTCTTCCA…	3	no spirochetes	-	-	-	2021-12-07	1/2	0/0	0	-	+	x	x	0	no spirochetes	-	-	-
5	m	2020-07-03	16	RH	2021-11-14	1/1	2/0	3	+	x	Treponema phylotype PN-20 (99.43%) (GQ424185)	CACCTGTCAAAAACCGTGTAAACACGCTACCATATCTCTATGGTATTGCTTTTGATGTCAAACCCAGGTAAGGTTCCTCGCGTATCCTCGAATTAAACCACATGCTCCACCGCTTGTGTGGGCCCCCGTCAATTCCTTTGAGTTTCACCGTTGCCGGCATACTCCCCAGGCGGTACACTTAGCACGTTTGCTTCAATGCTGATACTCTTGCACCAACATCTAGTGTACATCGTTTACAGTGTGGACTACCAGGGCATCTAATCCTGTTTGCTCCCCACACTTTCGTACCTCAGCGTCAATCATCGACCAGAAACTCGCCTTCGCCACCGGTATTCTTCCAGATATCTACAGATTCCACCCCTACACCTGGAATTCCAGTTTCCCCTTCGTGATTCAAGT…	3	spirochetes	-	-	-	2021-12-07	0/0	1/0	0	-	+	x	x	0	no spirochetes	-	-	-
Legend
1Limb: LF = left front, RF = right front, HL = hind left, HR = hind right
2The localization of the lesion was categorized into (0) no lesion; (1) focal lesion on the dorsal aspect of the digital skin; (2) extended lesion involving the dorsal aspect of the digital skin and the interdigital cleft. The size of the lesion was classified as (0) no lesion; (1) maximum diameter < 2 cm; (2) maximum diameter ≥ 2 cm.
3Modified scoring according to Read and Walker [27] altered by Klitgaard et al. [28]. Rating of chronic perivascular and lymphoplasmacytic dermatitis: (0) no changes present; (1) mild; (2) moderate; (3) severe. The degree of keratinolysis was scored as (0) none present; (1) mild; (2) moderate; (3) extensive.
4The amount of spirochetes visualized by Warthin Starry stain (WS) on top and in the epidermis was semi-quantitatively classified as (0) non visible; (1) minimal amount; (2) moderate amount; (3) high amount.
5Treponema PCR: -: negative, +: positive. The quality of DNA was verified in all negative TT PCR sample by a standard β-actin PCR.
6Amplicon analysis via BLAST nucleotide search: best match of the isolates (identity %) and GenBank accession number for the 16S rRNA gene.
7Fluorescent in situ hybridization (FISH) for the detection of Treponema spp.. Scoring of the hybridization signal was performed according to Rasmussen et al., [33] with minor modifications: (0) no hybridization; (1) sparse hybridization; (2) moderate hybridization; (3) strong hybridization.
8TEM = Transmission electron microscopy
9n.a. = not assessable
10Only the 5’ or 3’ strand was compared to BLAST nucleotide search due to low overlap of the two strands.
